# Supplementary material for: A Novel Intraoperative Mapping Device Detects the Thermodynamic Response Function
Source: Brain Sci. 2023 Jul 19;13(7):1091. doi: 10.3390/brainsci13071091 (PMC10377735; doi:10.3390/brainsci13071091)
Supplement: Supplementary file 1 [file brainsci-13-01091-s001.zip]

Archive with 1 entries (1 files):
- brainsci-2480105-supplementary.pdf
